# Supplementary material for: A Plasma Metabolomic Profiling of Exudative Age-Related Macular Degeneration Showing Carnosine and Mitochondrial Deficiencies
Source: J Clin Med. 2020 Feb 27;9(3):631. doi: 10.3390/jcm9030631 (PMC7141125; doi:10.3390/jcm9030631)
Supplement: Supplementary file 1 [file jcm-09-00631-s001.zip]

Archive with 2 entries (2 files):
- Supplementary Table S1.doc
- Supplementary Table S2.xlsx
