# Supplementary material for: A Plasma Metabolomic Profiling of Exudative Age-Related Macular Degeneration Showing Carnosine and Mitochondrial Deficiencies
Source: J Clin Med. 2020 Feb 27;9(3):631. doi: 10.3390/jcm9030631 (PMC7141125; doi:10.3390/jcm9030631)
Supplement: Supplementary file 1 [file jcm-09-00631-s001.zip › Supplementary Table S2.xlsx]

## Sheet: Sheet1
SUPPLEMENTARY TABLE S2
Group (CTR= control; AMD= age-related macular degeneration patient)	Measured metabolites (μmol/L)
	Carnitine and acylcarnitines														Aminoacids																					Biogenic amines
	C0	C2	C3	C4	C5	C8	C10:1	C12	C12:1	C14:2	C16	C18	C18:1	C18:2	Ala	Arg	Asn	Asp	Cit	Gln	Glu	Gly	His	Ile	Leu	Lys	Met	Orn	Phe	Pro	Ser	Thr	Trp	Tyr	Val	ADMA	Ac-Orn	Carnosine	Creatinine	Histamine	Kynurenine	Met-SO	Putrescine	SDMA	Serotonin	Taurine	alpha-AAA	t4-OH-Pro	total DMA
CTR_1	31.4	5.52	0.348	0.173	0.118	0.241	0.162	0.128	0.148	0.051	0.138	0.051	0.11	0.045	372	87.8	52.3	7.47	52.1	540	26.1	238	74.2	98.3	174	160	27.8	49.9	69.8	210	129	114	60	76.4	210	0.563	0.534	0.124	78.3	0.536	2.27	0.78	0.093	0.717	0.042	40.8	0.862	7.25	1.07
CTR_2	53.4	10	0.678	0.406	0.198	0.336	0.213	0.192	0.265	0.059	0.17	0.054	0.159	0.053	264	90.6	58.2	7.87	64.2	453	47.3	268	70.8	75	158	159	28	75.2	69.1	113	101	130	63.9	74.7	183	0.576	1.81	0.125	91.8	0.536	5.15	0.949	0.086	0.623	0.091	46.8	0.811	8.33	1.42
CTR_3	42.2	9	0.409	0.202	0.208	0.293	0.175	0.143	0.185	0.066	0.167	0.077	0.162	0.05	431	99.9	45.9	7.23	33.9	585	57	313	73.6	87.6	154	171	24.1	51.2	70.4	200	88.4	102	50.8	59.6	164	0.423	0.79	0.125	94.2	0.537	3.24	0.64	0.119	0.717	0.041	43.3	1	8.24	1.22
CTR_4	39.1	5.42	0.342	0.138	0.098	0.185	0.12	0.091	0.13	0.03	0.122	0.052	0.111	0.042	438	81.9	60.7	4.59	50.2	622	28.7	331	87.2	95.6	204	153	28.5	59.1	63.9	252	227	142	70.8	78.7	182	0.814	0.98	0.123	71.6	0.538	3.54	0.715	0.09	0.653	0.047	44	0.852	6.93	1.2
CTR_5	40.5	9.95	0.454	0.274	0.14	0.481	0.266	0.158	0.275	0.064	0.175	0.046	0.19	0.054	302	89.7	46.7	7.79	61.9	568	22.3	261	75.8	53.2	105	180	19.2	49.7	52.7	152	83	73.9	40.8	58.3	173	0.512	0.952	0.134	111	0.536	3.35	0.571	0.114	0.771	0.038	69.9	0.811	11.3	1.18
CTR_6	54.1	8.49	0.497	0.304	0.126	0.286	0.137	0.115	0.157	0.04	0.11	0.047	0.106	0.045	384	81	54.6	16.6	45.4	694	31.6	273	65.2	63.7	112	172	18.2	61.2	47.8	190	102	102	54.4	44.9	157	0.44	0.93	0.124	94.7	0.536	2.8	0.962	0.095	0.604	0.033	46.5	1.14	7.62	1.24
CTR_7	38.1	5.07	0.547	0.143	0.096	0.228	0.111	0.086	0.139	0.033	0.135	0.041	0.097	0.037	374	88.2	60.2	6.23	47.8	530	39.3	230	71	92.1	168	125	31	35.5	66.4	170	94.6	163	71.9	82.7	168	0.336	0.49	0.123	101	0.536	3.63	0.638	0.128	0.524	0.087	48.8	0.768	4.93	1.18
CTR_8	39.4	5.13	0.475	0.175	0.096	0.38	0.183	0.123	0.167	0.034	0.123	0.045	0.103	0.034	308	67.3	49.8	8.97	46.1	443	33.3	238	62.4	66	115	127	17.5	40.1	55.2	132	71.4	111	41.5	44.9	149	0.503	1.54	0.123	101	0.535	3.63	0.769	0.121	0.456	0.039	50.2	0.651	8.69	1.12
CTR_9	34.5	7.28	0.301	0.139	0.099	0.264	0.136	0.101	0.162	0.041	0.139	0.048	0.131	0.036	286	81.2	45.5	3.8	36.9	558	20.8	224	69.4	87.1	172	145	19.7	46.6	57.3	152	124	95.7	51.3	47.1	185	0.404	1.75	0.127	83.2	0.536	3.02	0.62	0.044	0.519	0.043	43.2	0.931	6.95	0.992
CTR_10	32.2	11	0.328	0.206	0.096	0.364	0.308	0.191	0.291	0.088	0.178	0.047	0.19	0.081	272	107	47.9	4.23	64.8	550	14.7	242	72.6	50.6	95	124	16.7	53.2	62.9	104	91.8	102	49	55	126	0.489	0.765	0.127	73.5	0.537	2.1	0.636	0.128	0.719	0.065	50.4	0.632	7.01	1.19
CTR_11	33.5	6.8	0.383	0.309	0.096	0.333	0.177	0.129	0.181	0.042	0.168	0.07	0.15	0.051	340	86.6	46.9	7.81	44.3	507	44.4	265	65.2	62.5	106	160	19.1	56.5	44.8	176	79.5	130	48.6	70.5	129	0.337	1.08	0.126	81.1	0.536	2.72	0.602	0.103	0.628	0.063	55.4	0.868	6.9	0.962
CTR_12	30.3	7.19	0.33	0.398	0.121	0.255	0.154	0.128	0.164	0.032	0.126	0.033	0.098	0.041	244	96.5	42.4	3.94	58.5	492	13.5	296	57.5	63.1	138	125	19.9	49.7	54.4	177	105	103	65.6	53.9	151	0.439	1.25	0.124	98.1	0.536	3.61	0.572	0.096	0.534	0.067	40.5	0.71	7.15	1.04
CTR_13	26.2	8.32	0.326	0.164	0.101	0.285	0.126	0.168	0.192	0.035	0.157	0.059	0.148	0.035	253	93.9	62.2	5.87	45	607	13.2	336	69	83.5	162	121	18.5	45.5	56.7	157	107	140	60.4	62.1	179	0.529	0.52	0.123	64.1	0.536	2.14	0.629	0.035	0.657	0.043	51	0.773	8.08	1.08
CTR_14	31.7	7.47	0.247	0.157	0.078	0.363	0.165	0.133	0.182	0.052	0.151	0.058	0.186	0.046	365	108	51.6	4.48	35.5	589	21.8	308	67.3	69	131	174	23.4	62.3	53.1	151	111	110	58.9	64.3	160	0.528	1.58	0.125	67.6	0.536	3.2	0.755	0.081	0.481	0.095	65.9	0.87	7.28	1.2
CTR_15	38.6	9.2	0.408	0.157	0.141	0.281	0.156	0.145	0.178	0.058	0.152	0.062	0.133	0.056	343	77	57	4.91	50.9	452	31	226	65.8	59.5	105	150	21.9	60.7	60.1	128	126	160	69.7	69.9	146	0.482	1.13	0.125	74.3	0.538	3.1	0.714	0.084	0.608	0.092	64.9	0.701	10.2	1.12
CTR_16	43.9	6.73	0.475	0.26	0.118	0.214	0.141	0.103	0.16	0.04	0.134	0.051	0.115	0.042	353	68	54.9	4.93	42.9	485	24.2	208	73.6	73.8	137	149	23.7	55.6	59.5	182	125	138	62.1	69	187	0.448	1.05	0.15	47.5	0.536	2.76	0.786	0.078	0.34	0.078	61	0.728	9.46	1.02
CTR_17	42.6	6.48	0.586	0.338	0.185	0.285	0.179	0.135	0.183	0.063	0.122	0.049	0.112	0.036	409	87.7	52.3	6.52	65.2	510	32.7	239	85.5	117	225	166	34.7	77.5	63.6	181	98.7	141	61.9	78	182	0.47	0.597	0	105	0.536	2.66	1.07	0.126	0.614	0.049	51.5	1.51	19	1.12
CTR_18	41.6	4.78	0.679	0.353	0.206	0.16	0.098	0.095	0.153	0.023	0.149	0.04	0.079	0.027	311	67.3	43.7	5.81	64	534	87.8	206	69.5	83	147	127	22.4	53.4	60.4	207	63.8	116	68.8	70.1	196	0.599	0.321	0.126	59.3	0.536	2.82	1.27	0.049	0.692	0.09	58.7	1.08	7.78	1.13
CTR_19	38.5	6.53	0.452	0.301	0.153	0.222	0.134	0.141	0.186	0.05	0.132	0.05	0.138	0.052	351	64.8	47.6	5.4	43.1	556	40.7	183	64.9	80.5	157	136	28.4	103	66.6	177	137	138	73.3	122	173	0.558	0.738	0.125	73.2	0.536	4.53	0.917	0.076	0.396	0.053	39.8	0.796	12.3	1.01
CTR_20	28.4	7.42	0.301	0.116	0.125	0.28	0.14	0.16	0.214	0.052	0.147	0.039	0.146	0.042	350	70.4	40.8	2.94	36.8	550	24.8	213	67.5	87.7	166	163	21.4	48.7	59.2	110	97	81.1	51.6	70.1	203	0.303	0.309	0.127	67.6	0.536	2.71	0.54	0.045	0.394	0.145	50.7	0.85	9.93	1.14
CTR_21	35.3	4.75	0.358	0.24	0.13	0.186	0.101	0.079	0.14	0.022	0.091	0.047	0.082	0.039	348	74.1	46.3	3.84	46.5	532	17.4	246	73.7	52.9	99.5	133	15.6	47.1	56.2	197	92.9	98.9	49.8	69.8	151	0.581	1.34	0	65.1	0.537	2.69	0.937	0.045	0.447	0.055	51.8	0.738	14.1	0.955
CTR_22	42.8	6.46	0.583	0.343	0.186	0.192	0.131	0.097	0.171	0.031	0.135	0.044	0.125	0.045	341	83.6	48	4.25	46.5	442	31.2	221	60.3	65.3	134	165	19.3	68.5	61.8	153	101	124	59.7	49.6	174	0.429	0.762	0.126	74.4	0.537	2.81	0.741	0.044	0.528	0.243	62.4	0.923	13.4	1.23
CTR_23	34.1	6.76	0.421	0.205	0.107	0.209	0.118	0.094	0.168	0.032	0.122	0.048	0.141	0.048	423	66.6	45.9	4.8	46.6	468	43.8	224	66.4	78.9	153	151	17.5	65.1	57.2	160	98.8	95.1	55.8	67.8	183	0.35	1.01	0.126	79.9	0.537	2.73	0.813	0.082	0.469	0.124	45.7	1.15	7.8	1.01
CTR_24	46.9	7.18	0.742	0.376	0.139	0.194	0.108	0.087	0.167	0.028	0.144	0.051	0.11	0.03	434	92.1	50.2	12.5	53.4	703	18.5	327	76.2	59.1	99.6	152	16.7	71.8	57.9	230	120	137	41	51.3	141	0.725	1.99	0.128	98.2	0.536	4.37	1.16	0.123	0.574	0.082	53	0.559	13.3	1.25
CTR_25	35.7	8.11	0.544	0.34	0.143	0.617	0.253	0.199	0.3	0.066	0.148	0.055	0.155	0.049	389	72.1	44.5	7.59	50.3	572	41.5	188	87.4	61.6	115	150	23.2	71.1	61.9	161	109	107	51.7	60.7	170	0.374	1.78	0.132	108	0.544	3.61	1.41	0.182	0.596	0.071	60.9	0.767	11.6	1.39
CTR_26	43	5.89	0.373	0.297	0.14	0.232	0.16	0.118	0.17	0.042	0.149	0.042	0.124	0.051	459	69	55.4	4.15	47.8	608	30.5	246	75.9	77.6	140	164	26	64.1	61.6	223	72.5	102	50.9	63.2	146	0.51	0.765	0.127	84.2	0.538	3	0.744	0.129	0.758	0.082	51	0.837	9.74	0.941
CTR_27	42.1	4.69	0.426	0.386	0.116	0.209	0.135	0.09	0.17	0.042	0.091	0.034	0.113	0.04	287	110	59.4	5.83	40.9	513	30	275	68.2	80	140	127	23.5	49.3	60.3	147	89.9	90.9	59.1	54.9	149	0.557	1.03	0	87.9	0.537	3.01	0.787	0.096	0.438	0.071	40.9	1.19	11.9	1.09
CTR_28	40.8	9.91	0.376	0.454	0.159	0.337	0.2	0.18	0.289	0.069	0.174	0.06	0.227	0.054	377	79.3	48.5	4.53	43	888	28.9	311	69	67	127	163	24.7	48.4	59.8	160	129	65.8	60.1	60.2	157	0.669	0.547	0.126	69.9	0.536	4.36	0.902	0.398	0.931	0.043	57.6	0.81	8.44	1.6
CTR_29	33.8	4.55	0.321	0.146	0.081	0.168	0.095	0.079	0.142	0.025	0.149	0.051	0.081	0.034	219	110	64.4	4.31	60.2	465	15.8	354	75.6	80.7	166	152	20.1	50.9	60	124	111	104	61.2	66.5	149	0.577	0.336	0.124	93.5	0.537	3.13	0.668	0.117	0.762	0.055	32.2	0.954	8.83	1.31
CTR_30	38.3	7.94	0.384	0.123	0.093	0.287	0.154	0.129	0.232	0.046	0.15	0.046	0.166	0.044	254	72	50.4	4.37	47.5	503	23	363	60.6	52.2	98.4	132	21.7	40.4	61.2	150	74.2	97.9	52.6	50.7	127	0.569	1.37	0	90.1	0.536	3.61	0.869	0.063	0.901	0.036	60.5	0.722	9.64	1.43
CTR_31	32.1	8.46	0.481	0.302	0.172	0.293	0.16	0.135	0.209	0.044	0.13	0.039	0.126	0.052	305	117	59.3	6.46	49.3	549	27	285	81.3	92.1	158	154	29.6	58.2	61.8	162	88.1	124	42.7	55.8	147	0.781	1.2	0.131	126	0.537	4.02	1	0.086	0.987	0.088	49.9	0.921	8.42	2.08
CTR_32	26.2	9.78	0.209	0.116	0.059	0.179	0.093	0.123	0.178	0.048	0.161	0.047	0.168	0.04	240	94.3	67.5	6.64	61.9	614	33.2	363	78.8	87.4	157	150	25.6	65	58.6	153	123	159	49.5	61.9	160	0.566	0.599	0.123	78.4	0.538	2.27	0.594	0.068	0.633	0.081	60.9	0.84	5.81	1.19
CTR_33	38.5	7.47	0.531	0.282	0.122	0.217	0.13	0.118	0.191	0.032	0.126	0.043	0.112	0.034	297	70.4	37.5	4.62	47.2	406	28.1	323	57.7	64.6	116	154	18.9	45	51.2	118	67.2	81.6	51.1	49.5	152	0.367	1.59	0.124	92.3	0.54	4.57	0.66	0.106	0.646	0.049	65.2	0.774	4.88	1.31
CTR_34	33.1	6.15	0.265	0.169	0.085	0.304	0.162	0.133	0.187	0.04	0.153	0.065	0.165	0.046	264	84	57.6	5.21	55.7	477	19.6	280	53.5	45.9	88.5	128	20.6	46.9	48.7	142	119	99.3	38.5	43.3	111	0.545	0.375	0	70.4	0.535	2.19	0.824	0.138	0.639	0.067	40.6	0.544	10.1	1.49
CTR_35	28.2	5.3	0.395	0.177	0.074	0.218	0.133	0.134	0.173	0.042	0.142	0.047	0.119	0.039	318	89.4	43.3	4	51	613	21.1	325	67.2	69.8	132	175	19	66.6	55.8	167	133	99.2	59.3	62.3	142	0.332	9.07	0.124	65.2	0.536	3.24	0.67	0.151	0.612	0.092	67.8	0.771	9.65	1.09
CTR_36	29.3	3.74	0.346	0.204	0.101	0.137	0.081	0.091	0.125	0.022	0.124	0.041	0.084	0.031	392	86.4	56.5	6.8	63.6	554	27.7	206	71.2	56.2	93.4	128	18.3	58.1	56.3	215	78.9	132	45.9	45.5	133	0.445	0.797	0	67.7	0.536	2.79	1.01	0.009	0.633	0.031	64.6	0.626	8.84	1.15
CTR_37	39.9	6.67	0.275	0.168	0.116	0.248	0.17	0.192	0.302	0.072	0.151	0.059	0.219	0.069	289	50.2	36.8	5.92	52.2	531	17.4	256	57.7	44.9	76.9	105	22.7	60.3	67.5	107	57.1	90.2	53.6	89.3	122	0.604	1.32	0.126	114	0.537	6.5	0.991	0.146	1.54	0.096	48.4	0.563	10.7	1.9
CTR_38	27.4	7.81	0.308	0.205	0.103	0.356	0.165	0.159	0.204	0.053	0.183	0.071	0.154	0.043	216	113	39.9	5.61	54.4	530	19.5	386	70.6	51.2	96.1	129	21.3	55.2	47.8	112	121	91.7	49.3	51	132	0.563	1.02	0	77.7	0.537	2.33	0.709	0.102	0.76	0.085	69.7	0.599	4.7	1.66
CTR_39	42.1	12.4	0.349	0.174	0.1	0.251	0.125	0.142	0.2	0.047	0.183	0.074	0.193	0.044	255	80.9	44.9	4.14	39	430	14.9	190	51.6	54.5	103	137	18.3	30.3	49.3	185	73.8	70.5	44.4	39.7	107	0.397	1.97	0.123	101	0.536	3.98	0.83	0.161	0.827	0.091	49.7	0.699	4.77	1.31
CTR_40	38.3	8.16	0.356	0.372	0.147	0.205	0.144	0.141	0.192	0.047	0.203	0.06	0.15	0.066	312	90	70.8	10.5	39.2	716	27.9	318	89.6	79.9	150	168	28.4	74.4	64.7	227	227	154	60	64	159	0.781	7.93	0.128	99.5	0.538	3.66	0.681	0.291	0.884	0.08	50	0.969	12.6	1.76
AMD_1	45.5	4.57	0.459	0.247	0.12	0.167	0.096	0.069	0.141	0.022	0.111	0.043	0.081	0.027	305	56	38.8	4.93	64.8	410	89.2	193	42.8	61.2	116	145	17.1	50.7	61.8	170	63.2	71.8	60.3	57.1	168	0.591	0.594	0.13	83.1	0.539	2.71	0.883	0.112	0.565	0.097	39.1	0.892	12.1	1.11
AMD_2	41.3	13.1	0.459	0.379	0.194	0.397	0.267	0.289	0.501	0.13	0.208	0.058	0.299	0.088	183	96.4	50.4	7.61	65.8	766	8.38	251	77.5	37.2	76.1	111	28.2	54.8	85.6	195	114	86.3	35.3	84.7	121	0.672	1.06	0.227	204	0.786	4.38	1.04	0.145	1.49	0.097	63.2	0.565	17.8	2.19
AMD_3	65.3	21.6	0.779	0.84	0.234	0.397	0.23	0.164	0.299	0.053	0.194	0.063	0.188	0.079	255	68.3	42.6	11.5	95.7	675	37.6	279	60.3	52.1	70.6	180	15	74.5	42.2	225	77.4	75.8	20.5	30.2	127	0.526	1.53	0.135	225	0.539	3.11	1	0.099	3.19	0.082	109	0.791	23.3	4.48
AMD_4	53	8.78	0.601	0.264	0.161	0.357	0.16	0.167	0.187	0.043	0.181	0.121	0.181	0.042	347	82.6	58	9.5	41	728	73.9	300	77.2	65.8	122	167	22.9	77.4	63.6	215	123	106	66.1	64.6	176	0.688	1.16	0	120	0.538	3.56	0.769	0.016	0.665	0.083	74.5	0.826	8.19	1.54
AMD_5	44.8	10.3	0.527	0.174	0.126	0.371	0.153	0.154	0.196	0.038	0.16	0.087	0.192	0.045	406	74.9	38.3	6.88	34.9	603	46.8	205	75.4	71.3	152	233	17.7	67.9	60.9	222	124	125	68	52.5	185	0.436	0.567	0.127	62.1	0.541	3.04	0.603	0.075	0.536	0.106	72.5	1.01	7.72	1.18
AMD_6	44.1	5.75	0.438	0.303	0.122	0.202	0.139	0.075	0.125	0.032	0.079	0.038	0.089	0.042	371	120	60.8	5.4	77.6	736	36.2	361	69.5	66.8	113	203	19.3	87.9	66.1	210	85.7	113	50.2	65.6	177	0.387	0.928	0.124	67.4	0.538	3.46	1.16	0.123	0.701	0.104	76.2	0.832	5.95	1.19
AMD_7	45.6	8.74	0.375	0.436	0.133	0.256	0.135	0.133	0.211	0.036	0.15	0.058	0.134	0.038	323	120	61.1	6.26	39.5	667	46.8	301	71.7	78.7	148	230	19.6	102	58.3	244	138	150	54.3	54.8	217	0.679	2.59	0.13	64.4	0.537	2.91	0.619	0.126	0.624	0.08	62.4	1.09	18.9	1.21
AMD_8	43.6	9.61	0.634	0.32	0.104	0.207	0.125	0.091	0.16	0.035	0.098	0.026	0.089	0.028	361	54.6	43.6	6.97	35.7	534	25.3	239	59.1	67.9	115	149	12.8	48.4	50.4	216	66.9	90.7	28.8	43.5	140	0.744	1.12	0.131	75.5	0.536	3.33	0.822	0.1	1.25	0.072	62.6	0.781	10.1	1.82
AMD_9	47.1	11.3	0.495	0.204	0.155	0.275	0.16	0.13	0.217	0.047	0.191	0.05	0.172	0.049	383	69.7	56.5	8.66	46.1	623	30.1	402	66.9	67.7	130	176	22.9	57.7	57	160	119	93	47.2	71.7	156	0.296	0.402	0.126	78	0.537	2.92	0.676	0.095	0.848	0.076	61	0.628	6.24	1.26
AMD_10	43.8	6.26	0.653	0.277	0.123	0.288	0.166	0.132	0.192	0.045	0.186	0.074	0.166	0.063	281	103	45.9	3.74	47	639	24.9	264	81	79.8	162	220	22.2	90.4	68.2	210	88.2	193	52.4	52.5	189	0.699	0.716	0.128	79	0.541	2.59	0.787	0.083	0.622	0.048	59.9	1.03	17.5	1.07
AMD_11	44.5	6.68	0.47	0.285	0.161	0.175	0.108	0.103	0.164	0.026	0.126	0.08	0.126	0.034	392	74.3	51.1	3.91	37.8	510	25.8	286	67.8	62	100	179	19.7	60.1	65.7	196	130	113	61	66.8	197	0.525	0.505	0.125	80.3	0.536	3.93	1.18	0.001	0.738	0.055	51.9	0.998	7.96	1.54
AMD_12	30.8	3.71	0.412	0.208	0.131	0.201	0.094	0.085	0.138	0.025	0.102	0.036	0.093	0.028	322	84.8	54	7.11	43	576	28.5	272	68.6	71.4	136	171	23.3	57.5	56.6	193	105	150	69.1	61.2	187	0.543	1.33	0	78.4	0.536	2.66	0.854	0.125	0.655	0.049	52.2	0.987	9.51	1.17
AMD_13	43.5	12.5	0.397	0.238	0.111	0.267	0.167	0.125	0.186	0.063	0.145	0.046	0.145	0.06	293	100	38.2	3.89	46.5	500	21.3	226	73.7	70.7	126	141	15.1	40.3	61.6	148	102	89	39.2	65.1	192	0.396	0.865	0	80.4	0.537	2.09	0.74	0.143	0.472	0.053	60.6	0.709	7.81	1.13
AMD_14	23.4	2.93	0.318	0.202	0.175	0.182	0.095	0.08	0.135	0.025	0.092	0.028	0.09	0.037	316	74.6	43.6	5	33.4	644	43.6	196	62.9	68.3	143	164	21.1	55.1	65.3	189	102	113	51	53.8	178	0.464	0.421	0	46	0.537	3.05	0.908	0.046	0.513	0.074	46.7	0.751	7.31	0.905
AMD_15	36.6	7.56	0.344	0.231	0.561	0.396	0.196	0.238	0.235	0.071	0.165	0.062	0.137	0.047	347	65.6	47.2	3.47	54.4	567	19.5	174	65.4	54.8	124	162	19.1	49.6	64.9	188	67.9	81.4	46.9	58.4	149	0.671	0.409	0	76.4	0.536	3.17	0.717	0.11	0.949	0.063	42.7	0.736	4.91	1.47
AMD_16	49.8	13.2	0.352	0.188	0.176	0.229	0.125	0.16	0.237	0.044	0.185	0.052	0.169	0.04	341	75.9	60.6	5.91	41.4	728	20.4	239	70.4	76.8	137	166	22.2	64.6	53.1	183	127	94.6	42.7	63.7	171	0.721	0.687	0.125	67.3	0.536	3.31	0.628	0.251	0.672	0.068	38	0.607	12	1.45
AMD_17	44.7	7.33	0.339	0.157	0.141	0.278	0.16	0.124	0.188	0.045	0.156	0.065	0.163	0.064	372	99.3	42	4.45	51.1	592	25.2	382	71.8	70.4	128	173	19.9	61.4	63.1	201	124	102	68	77.9	175	0.626	1.21	0	80	0.538	3.72	0.836	0.105	0.512	0.101	63.7	0.933	6.01	1.27
AMD_18	47.5	9.53	0.561	0.329	0.172	0.305	0.18	0.154	0.241	0.05	0.123	0.044	0.136	0.042	331	76.7	43.3	7.21	49.5	482	36.7	230	66.2	70.8	153	160	18	70.1	62.7	173	90.6	79.6	40.5	55.3	204	0.486	1.68	0	156	0.538	4.05	0.859	0.116	1.06	0.128	76.8	0.918	9.71	1.4
AMD_19	31.3	6.31	0.324	0.148	0.093	0.181	0.09	0.09	0.126	0.028	0.115	0.049	0.098	0.03	297	97	53.3	5.76	35.6	571	27.1	247	68.3	69.7	140	177	22.5	65.5	57.5	158	122	165	66.3	46.8	177	0.45	0.864	0.125	70.6	0.537	2.98	0.685	0.079	0.547	0.061	72.1	0.841	7.61	1.21
AMD_20	40.2	14	0.405	0.218	0.127	0.222	0.13	0.101	0.193	0.039	0.164	0.049	0.158	0.046	196	95.2	55.7	4.65	55.1	604	19.9	331	68.8	52.5	112	191	23.2	65.2	61.5	139	154	157	62.5	57.4	161	0.479	0.648	0.13	84.5	0.537	2.35	0.718	0.045	0.776	0.096	74.8	0.948	8.08	1.14
AMD_21	42.5	10.1	0.66	0.234	0.168	0.273	0.167	0.137	0.197	0.05	0.173	0.087	0.147	0.058	329	104	43.1	4.36	42.1	518	51.4	256	66.8	62.8	138	172	14.4	55.4	53.1	189	105	104	57.2	41	167	0.311	0.412	0	125	0.536	3.15	0.988	0.038	0.523	0.034	36.3	1.12	10.1	1.19
AMD_22	76.2	7.8	0.709	0.436	0.28	0.226	0.121	0.117	0.208	0.024	0.135	0.044	0.109	0.042	253	75.1	52.9	6.27	59.4	589	16	208	65.8	49.6	95.3	143	17.4	46.6	64.9	192	104	128	37.2	64.5	164	0.453	0.637	0.128	127	0.544	4.16	1.11	0.076	0.823	0.05	73.7	0.838	5.83	1.36
AMD_23	47.6	7.88	0.349	0.178	0.143	0.341	0.215	0.127	0.226	0.056	0.145	0.053	0.14	0.057	297	105	53.2	6.61	63.3	677	26.6	362	70	65.5	113	161	20	77.6	57.7	179	107	104	61.8	61.5	171	0.498	1.15	0	96.3	0.538	3.48	0.59	0.082	0.648	0.05	87.3	0.702	6.78	1.66
AMD_24	33.3	6.7	0.281	0.139	0.094	0.208	0.116	0.099	0.165	0.034	0.109	0.045	0.11	0.04	336	89.6	52.7	3.8	55	547	35.8	343	63.2	56.3	114	135	18.1	58.1	69.4	171	90.9	132	44.1	46.2	158	0.441	0.776	0.123	83	0.537	2.02	0.593	0.214	0.857	0.09	44.6	0.737	7.04	1.31
AMD_25	44.2	5.26	0.497	0.273	0.126	0.191	0.134	0.105	0.16	0.042	0.124	0.054	0.093	0.035	265	75.4	61.7	4.1	47.8	595	14.2	204	76.6	58.3	115	146	14.8	51.3	55.3	159	69	103	49.5	50	170	0.512	1.55	0	80.1	0.538	2.72	0.808	0.135	0.714	0.058	59.6	0.763	8.18	1.11
AMD_26	41.9	13.2	0.534	0.254	0.199	0.285	0.279	0.146	0.233	0.08	0.159	0.046	0.142	0.077	293	78.4	44.9	4.04	55	537	33.7	328	74.4	81.8	144	161	20.7	50.2	53.7	196	101	97	39.3	65.9	179	0.465	1.31	0	93.6	0.536	3.13	0.808	0.108	0.583	0.084	54.2	0.78	6.82	1.26
AMD_27	45.4	5.59	0.654	0.437	0.244	0.243	0.145	0.129	0.174	0.037	0.115	0.042	0.109	0.041	320	61.1	69.4	6.47	42.7	466	81.1	267	66.2	77.2	139	181	26.9	79.4	60.7	235	79.2	128	65.3	57.9	214	0.476	0.64	0.124	79.3	0.54	5.32	0.676	0.072	0.382	0.072	61.3	1.43	7.25	1.1
AMD_28	37.3	9.34	0.852	0.42	0.227	0.292	0.203	0.119	0.151	0.072	0.133	0.049	0.13	0.07	318	57.8	41.5	6.74	33.3	582	53	229	72.8	98.1	167	141	17	38.4	53.8	197	83.7	94.3	41.5	43.5	193	0.34	0.443	0	65.4	0.541	1.68	0.777	0.07	0.643	0.105	51.5	1.05	13.4	1.07
AMD_29	40.1	5.19	0.381	0.19	0.19	0.205	0.116	0.092	0.154	0.032	0.137	0.049	0.119	0.04	391	57.8	40.4	7.16	26.2	476	89	244	74.1	88.9	166	187	27.9	73	65.7	211	126	102	73	93.9	208	0.381	1.55	0.127	84	0.542	3.72	0.738	0.139	0.491	0.068	56.8	1.08	7.48	1.03
AMD_30	39.8	11.6	0.527	0.447	0.235	0.338	0.218	0.165	0.256	0.072	0.178	0.049	0.191	0.064	315	64.6	59.2	5.31	54.9	798	33.8	213	78.3	78.1	161	185	25.2	59.9	61.4	220	114	127	54.4	49.3	200	0.69	1.97	0	120	0.536	2.95	0.823	0.176	1.3	0.095	36.7	1.05	6.79	1.45
AMD_31	37.8	8.31	0.384	0.187	0.122	0.282	0.154	0.118	0.165	0.046	0.154	0.069	0.185	0.06	232	95.1	46.9	6.98	47.6	719	23.1	376	71.2	76.8	160	160	26	73.5	58.9	185	170	119	56.6	67	184	0.477	1.04	0	85.1	0.537	2.89	1.05	0.077	0.601	0.045	42.3	0.955	13.8	1.15
AMD_32	36	8.52	0.28	0.119	0.089	0.359	0.18	0.136	0.199	0.058	0.144	0.056	0.127	0.04	346	95.4	53.2	4.48	48.6	524	19.1	329	76.7	61.3	132	158	20.5	52.9	52.5	116	92.2	153	55.4	61.1	169	0.393	0.486	0.124	67	0.536	2.65	0.63	0.077	0.573	0.091	54.3	0.645	5.52	1.07
AMD_33	46.2	10.3	0.584	0.357	0.173	0.261	0.159	0.145	0.227	0.051	0.186	0.065	0.167	0.051	296	83.3	50.5	4.22	47.4	436	31.1	202	57.3	80.4	154	129	19.6	58.4	60.1	121	88.7	109	63.1	76	166	0.512	0.97	0.127	117	0.536	4.7	0.743	0.156	0.614	0.094	52.6	0.999	17.9	1.36
AMD_34	47.7	6.18	0.379	0.254	0.145	0.312	0.186	0.13	0.207	0.045	0.139	0.054	0.12	0.039	331	145	54.2	3.64	52.6	550	13.6	243	71.6	62.3	130	190	22.1	90.1	58.3	299	130	136	64.9	63.1	175	0.467	0.896	0.129	68.3	0.536	2.78	0.658	0.107	0.453	0.032	55.1	0.86	11.8	1.13
AMD_35	44.6	11.8	0.691	0.971	0.209	0.441	0.237	0.22	0.268	0.077	0.219	0.066	0.182	0.05	342	61.6	40.5	5.39	68.1	537	43.4	294	67.1	101	146	172	21.8	52.4	60.1	188	98.4	122	43.5	47	180	0.593	1.15	0.125	123	0.536	3.59	0.97	0.141	0.759	0.036	53.6	0.766	10.6	1.47
AMD_36	37.9	10.1	0.325	0.222	0.136	0.207	0.123	0.112	0.172	0.035	0.184	0.073	0.175	0.042	271	104	46.3	5.87	60.2	550	64.8	266	63.2	71.1	153	152	21	56.4	57.1	225	83.1	128	50.7	56.4	200	0.605	0.479	0	96	0.536	2.35	0.565	0.09	0.942	0.053	39.1	0.714	9.13	1.59
AMD_37	39.8	11	0.539	0.312	0.175	0.353	0.157	0.142	0.226	0.045	0.191	0.07	0.21	0.057	307	52.9	56.8	7.69	59.9	585	48.3	230	65.9	58.6	104	125	15.9	58.7	53.9	210	143	97.8	32.5	50.2	158	0.579	0.675	0	77.7	0.537	3.82	0.808	0.019	0.677	0.073	73.8	0.668	6.81	1.11
AMD_38	45.5	7.17	0.662	0.205	0.216	0.287	0.159	0.112	0.183	0.042	0.173	0.057	0.152	0.048	343	82.4	55.6	3.96	31.2	570	50.7	204	62.4	69	142	197	21.9	53.6	69.7	166	106	126	55.2	64.2	190	0.63	1.02	0	118	0.537	4.29	0.694	0.119	0.525	0.043	47.3	1.11	9.56	1.3
AMD_39	30.3	9.72	0.277	0.127	0.1	0.328	0.157	0.149	0.204	0.049	0.181	0.058	0.211	0.059	267	93.3	50.3	3.47	29.1	590	23.5	301	68.7	68.3	148	204	19.1	62.2	63.5	210	103	136	59.6	60.4	170	0.211	0.487	0.128	66.4	0.536	2.66	0.641	0.356	0.738	0.046	46.2	0.855	10.4	1.19
AMD_40	32.6	7.84	0.265	0.15	0.107	0.299	0.174	0.195	0.237	0.063	0.15	0.052	0.189	0.048	333	88.5	44.9	7.51	43.9	595	29.4	231	73.1	79.2	162	175	21.7	50.8	56.9	144	121	136	64.3	73.6	214	0.511	2.83	0	80.5	0.54	2.62	0.683	0.116	0.494	0.227	62.9	0.886	10.1	1.25
[truncated: 101 more columns]
